# Supplementary material for: Severe Hypercapnia during Anaesthesia under Mechanical Ventilation in Two Paediatric Patients
Source: Animals (Basel). 2023 Feb 14;13(4):663. doi: 10.3390/ani13040663 (PMC9951664; doi:10.3390/ani13040663)
Supplement: Supplementary file 1 [file animals-13-00663-s001.zip]

Archive with 1 entries (1 files):
- animals-2130034-supplementary.pdf
